# Supplementary material for: A Spontaneous Complexation–Exfoliation Strategy for a Flexible Anode Towards Superior Durable and Ultrafast Lithium-Ion Batteries
Source: Molecules. 2024 Dec 31;30(1):133. doi: 10.3390/molecules30010133 (PMC11721905; doi:10.3390/molecules30010133)
Supplement: Supplementary file 1 [file molecules-30-00133-s001.zip]

Archive with 1 entries (1 files):
- molecules-3349868-supplementary.pdf
